# Supplementary material for: A Stereological Study of the Three Types of Ganglia of Male, Female, and Undifferentiated Scrobicularia plana (Bivalvia)
Source: Animals (Basel). 2022 Aug 31;12(17):2248. doi: 10.3390/ani12172248 (PMC9454602; doi:10.3390/ani12172248)
Supplement: Supplementary file 1 [file animals-12-02248-s001.zip]

Archive with 1 entries (1 files):
- animals-1749288-supplementary.pdf
